# Supplementary material for: IgG Seroconversion and Pathophysiology in Severe Acute Respiratory Syndrome Coronavirus 2 Infection
Source: Emerg Infect Dis. 2021 Jan;27(1):85–91. doi: 10.3201/eid2701.203074 (PMC7774532; doi:10.3201/eid2701.203074)
Supplement: Appendix 2 — Comparison of commercially-available, independently validated ELISA platforms for severe acute respiratory syndrome coronavirus 2 IgG. [file 20-3074-Techapp-s2.xlsx]

## Sheet: Appendix 2
Article DOI: https://doi.org/10.3201/eid2701.203074
Appendix 2. Comparison of commercially-available, independently validated ELISA platforms for SARS-CoV-2 Immunoglobulin G
	Roche ELISA				Abbott ELISA				Ortho Clinical Diagnostics Vitros ELISA				Omega ELISA
Positives	Sample number	Reactive	Non-reactive	Positive % agreement (95% CI)	Sample number	Reactive	Non-reactive	Positive % agreement (95% CI)	Sample number	Reactive	Non-reactive	Positive % agreement (95% CI)	Sample number	Reactive	Non-reactive	Positive % agreement (95% CI)
Convalescent days	93	78	15	0.83871	96	89	7	0.927083	93	72	21	0.774194	490	442	48	0.902041
				(74.8-90.7)				(85.6 - 97)				(67.6 - 85.6)				(87.2 - 92.7)
11-20 PS	4	3	1	0.75	5	5	0	1	4	2	2	0.5	134	115	19	0.858209
				(19.4 - 99.4)				(18.7 - 81.3)				(6.8 - 93.2)				(78.8 - 91.2)
21-30 PS	35	28	7	0.8	31	29	2	0.935484	35	28	7	0.8	167	157	10	0.94012
				(63.1 - 91.6)				(78.6 - 99.2)				(63.1 - 91.6)				(89.3 - 97.1)
31-40 PS	30	28	2	0.933333	37	35	2	0.945946	30	25	5	0.833333	92	82	10	0.891304
				(77.9 - 99.2)				(81.8 - 99.3)				(65.3 - 94.4)				(80.9 - 94.7)
41-50 PS	8	8	0	1	8	7	1	0.875	10	8	2	0.8	41	41	0	1
				(63.1 - 100)				(47.6 - 99.7)				(44.4 - 97.5)				(91.4 - 100)
Negatives	Sample number	Reactive	Non-reactive	Negative percent agreement (95% CI)	Sample number	Reactive	Non-reactive	Negative percent agreement (95% CI)	Sample number	Reactive	Non-reactive	Negative percent agreement (95% CI)	Sample number	Reactive	Non-reactive	Negative percent agreement (95% CI)
Pre-COVID-19	472	0	472	1	759	0	759	1	490	2	488	0.995918	664	19	645	0.971386
				(99.2 - 100)				(99.5 - 100)				(98.6 - 100.0)				(95.6 - 98.3)
Notes	Comparison of PHE validation data for the Roche, Abbott and Vitros ELISA laboratory platforms to the Omega IgG ELISA from St George’s University of London and Liverpool School of Tropical Medicine. https://www.gov.uk/government/publications/covid-19-laboratory-evaluations-of-serological-assays Gold standard RT-PCR confirmation by Roche cobas® SARS-CoV-2 Test (E and ORF targets) or altona Diagnost…
